# Supplementary material for: Spatiotemporal Associations and Molecular Evolution of Highly Pathogenic Avian Influenza A H7N9 Virus in China from 2017 to 2021
Source: Viruses. 2021 Dec 15;13(12):2524. doi: 10.3390/v13122524 (PMC8705967; doi:10.3390/v13122524)
Supplement: Supplementary file 1 [file viruses-13-02524-s001.zip › Table S3. HA1 adaptation analysis .xlsx]

## Sheet: Sheet1
Codon	H7 numbering	Function	Convergent	Parallel	Divergent	Positive Selection
65	47	\	\	R-K	Yes	Yes, p = 0.0014
79	61	\	\	\	\	Yes, p = 0.0085
130	112	Antigenic Site A	\	P-S	No	Yes, p = 0.0507
137	119	Antigenic Site B	\	\	\	Yes, p = 0.0092
143	125	Antigenic Site A/RBS	V/T-A	\	Yes	Yes, p = 0.0365
148	130	Antigenic Site A/RBS	\	\	\	Yes, p = 0.0102
150	132	Antigenic Site A/RBS	\	\	Yes	Yes, p = 0.0192
169	151	Antigenic Site B/150-loop	\	A-T	\	\
180	162	Antigenic Site D	\	\	\	Yes, p = 0.0112
195	177	Antigenic Site D		V-I		\
197	179	Antigenic Site B/RBS	\	\	\	Yes, p = 0.0952
214	196	\	\	G-E	Yes	Yes, p = 0.0115
235	217	Antigenic Site D/RBS	\	Q-L	\	Yes, p = 0.0475
270	252	\	\	R-K	\	\
310	292	\	\	A-T	\	\
317	299	\	\	\	Yes	Yes, p = 0.0043
