# Supplementary material for: Spatiotemporal Associations and Molecular Evolution of Highly Pathogenic Avian Influenza A H7N9 Virus in China from 2017 to 2021
Source: Viruses. 2021 Dec 15;13(12):2524. doi: 10.3390/v13122524 (PMC8705967; doi:10.3390/v13122524)
Supplement: Supplementary file 1 [file viruses-13-02524-s001.zip › Table S1. Virus accession numbers.xlsx]

## Sheet: Sheet1
accession number	Full name	Cleavage site	wave	Province	Vaccine	Avian species	Source	Date
OL376610	A/Chicken/Henan/HeN197/2020	KRTARG	w8	Henan	unknown	Layer	Diagnosis	2020-06-09
OL376611	A/Chicken/Shanxi/SX094/2020	KRTARG	w8	Shanxi	unknown	Layer	Diagnosis	2020-08-06
OL376612	A/Chicken/Shandong/SD749/2020	KRTARG	w9	Shandong	unknown	Layer	Diagnosis	2020-11-24
OL376613	A/Chicken/Shandong/SD786/2020	KRTARG	w9	Shandong	H5+ H7	Layer	Diagnosis	2020-12-01
OL376614	A/Chicken/Henan/HeN775/2020	KRTARG	w9	Henan	unknown	Broiler	Diagnosis	2020-12-14
OL376615	A/Chicken/Hebei/HeB778/2020	KRTARG	w9	Hebei	unknown	Layer	Diagnosis	2020-12-25
OL376616	A/Chicken/Shandong/SD953/2020	KRTARG	w9	Shandong	unknown	Layer	Diagnosis	2020-12-30
OL376617	A/Chicken/Shandong/SD158/2021	KRTARG	w9	Shandong	H5+H7	Layer	Diagnosis	2021-02-16
OL376618	A/Chicken/Heibei/HeB192/2021	KRTARG	w9	Hebei	H5+H7	Layer	Diagnosis	2021-02-25
OL376619	A/Chicken/Shandong/SD215/2021	KRTARG	w9	Shandong	unknown	Layer	Diagnosis	2021-03-20
