# Supplementary material for: Spatiotemporal Associations and Molecular Evolution of Highly Pathogenic Avian Influenza A H7N9 Virus in China from 2017 to 2021
Source: Viruses. 2021 Dec 15;13(12):2524. doi: 10.3390/v13122524 (PMC8705967; doi:10.3390/v13122524)
Supplement: Supplementary file 1 [file viruses-13-02524-s001.zip › Table S2. HP_H7N9_BaTS.xlsx]

## Sheet: Sheet1
Statistic	observed mean	lower 95% CI	upper 95% CU	null mean	lower 95% CI	upper 95% CI	significance
AI	4.95197	4.11218	5.79826	16.2658	14.4571	18.0639	0
PS	29.8848	27	33	100.8	95.6247	105.664	0
MC (South)	25.1777	18	32	5.57088	4.34008	8.31783	0.00999999
MC (North)	13.151	13	13	3.65344	2.61805	5.33921	0.00999999
MC (Northwest)	2.1731	2	3	1.15743	1	1.9885	0.05
MC (Southwest)	1.02262	1	1	1.01579	1	1.0285	1
